# Supplementary material for: Padlock Probe-Based Generation of DNAzymes for the Colorimetric Detection of Antibiotic Resistance Genes
Source: Int J Mol Sci. 2021 Dec 20;22(24):13654. doi: 10.3390/ijms222413654 (PMC8715668; doi:10.3390/ijms222413654)
Supplement: Supplementary file 1 [file ijms-22-13654-s001.zip]

Archive with 1 entries (1 files):
- ijms-1498463 -supp update.pdf
